# Supplementary material for: Customizing the mechanical properties of additively manufactured metallic meta grain structure with sheet-based gyroid architecture
Source: Sci Rep. 2022 Nov 18;12:19897. doi: 10.1038/s41598-022-24207-4 (PMC9674610; doi:10.1038/s41598-022-24207-4)
Supplement: Supplementary file 1 — Supplementary Information. [file 41598_2022_24207_MOESM1_ESM.xlsx]

## Sheet: Sheet1
		Relative Density
	Case	G1	G2	G3	G4	G5	G6	Poisson's Ratio	Young's Modulus	Yield Strenth
	1	7	7	7	7	7	7	0.0699989	2473.82	16.76
	2	10	10	10	10	10	10	0.0999985	3550.99	25.7063
	3	15	15	15	15	15	15	0.149998	5652.13	41.5121
	4	20	20	20	20	20	20	0.199997	8070.88	58.3194
	5	25	25	25	25	25	25	0.249996	10725.7	76.0516
	6	30	30	30	30	30	30	0.299995	13547.2	94.5482
	7	7	30	7	30	7	30	0.15942	4443.32	20.9953
	8	15	20	15	20	15	20	0.169437	6459.69	44.124
	9	10	25	10	25	10	25	0.158317	5216.56	29.6212
	10	30	7	30	7	30	7	0.210574	7443.9	37.2716
	11	20	15	20	15	20	15	0.180558	6960.38	49.8619
	12	25	10	25	10	25	10	0.191678	7013.61	42.2211
	13	7	30	30	30	30	30	0.231974	8986.15	56.9028
	14	30	7	30	30	30	30	0.260796	10904	71.6612
	15	30	30	7	30	30	30	0.262103	11069.1	73.4871
	16	30	30	30	7	30	30	0.270899	11240.2	71.9426
	17	30	30	30	30	7	30	0.265334	10898	69.8443
	18	30	30	30	30	30	7	0.27887	11712.2	79.0153
	19	30	7	7	7	7	7	0.138021	4609.49	19.0326
	20	7	30	7	7	7	7	0.109198	3208.96	17.2523
	21	7	7	30	7	7	7	0.107891	3421.61	17.3983
	22	7	7	7	30	7	7	0.0990955	2905.29	17.1713
	23	7	7	7	7	30	7	0.10466	3055.59	17.2528
	24	7	7	7	7	7	30	0.0911241	2827.47	17.097
	25	30	30	30	7	7	7	0.215112	6322.76	22.4478
	26	7	7	7	30	30	30	0.154882	3823	18.4055
	27	15	15	15	20	20	20	0.168451	6364.44	42.9644
	28	20	20	20	15	15	15	0.181544	6999.68	46.8008
	29	7	10	15	20	25	30	0.152989	4872.78	27.4503
	30	30	25	20	15	10	7	0.204757	7117.68	35.0805
	31	7	7	15	15	30	30	0.149086	4544.39	24.6491
	32	30	30	15	15	7	7	0.20052	6753.34	31.5067
	33	10	15	20	20	20	20	0.161901	5979.04	39.8758
	34	10	20	15	20	20	20	0.162185	5964.5	39.3805
	35	15	10	20	20	20	20	0.168166	6325.26	42.6551
	36	15	20	10	20	20	20	0.168735	6343.44	42.55
	37	20	10	15	20	20	20	0.174716	6674.65	45.6482
	38	20	15	10	20	20	20	0.175001	6620.27	46.1537
	39	20	20	20	10	15	20	0.179811	6842.29	45.5043
	40	20	20	20	10	20	15	0.182754	7011.7	47.191
	41	20	20	20	15	10	20	0.178601	6781.35	45.1428
	42	20	20	20	15	20	10	0.184487	7131.94	48.3983
	43	20	20	20	20	10	15	0.180334	6869.89	45.9305
	44	20	20	20	20	15	10	0.183277	7056.41	47.5659
	45	7	15	7	15	7	15	0.101102	3333.38	19.33
	46	15	7	15	7	15	7	0.118895	6334.94	27.1853
	47	7	7	7	15	15	15	0.0995235	3201.49	18.2343
	48	15	15	15	7	7	7	0.120473	4174.09	21.508
	49	10	20	10	20	10	20	0.138877	4708.07	28.9863
	50	20	10	20	10	20	10	0.161118	5861.27	37.9151
	51	10	10	10	20	20	20	0.136904	4499.06	27.4028
	52	20	20	20	10	10	10	0.163091	5703.09	31.3643
	53	20	7	7	7	7	7	0.108446	3866.1	19.4956
	54	40	7	7	7	7	7	0.167595	5102.05	18.7609
	55	60	7	7	7	7	7	0.226745	5876.73	18.1992
	56	80	7	7	7	7	7	0.285894	6297.39	18.0291
	57	7	20	7	7	7	7	0.092155	2981.5	17.5219
	58	7	40	7	7	7	7	0.126241	3319.36	17.0972
	59	7	60	7	7	7	7	0.160328	3502.72	16.8169
	60	7	80	7	7	7	7	0.194414	3581.97	16.6547
	61	7	7	20	7	7	7	0.0914163	3101.72	17.8496
	62	7	7	40	7	7	7	0.124366	3667.69	16.9979
	63	7	7	60	7	7	7	0.157316	3910.86	16.497
	64	7	7	80	7	7	7	0.190266	4050.22	16.2802
	65	7	7	7	20	7	7	0.0864448	2802.81	17.2
	66	7	7	7	40	7	7	0.111746	2960.59	17.1497
	67	7	7	7	60	7	7	0.137048	3019.67	17.12
	68	7	7	7	80	7	7	0.162349	3050.64	17.0474
	69	7	7	7	7	20	7	0.0895902	2922.14	17.3203
	70	7	7	7	7	40	7	0.119731	3185.43	16.9237
	71	7	7	7	7	60	7	0.149871	3275.63	16.7575
	72	7	7	7	7	80	7	0.180011	3320.72	16.6836
	73	7	7	7	7	7	20	0.0819393	2708.9	17.1858
	74	7	7	7	7	7	40	0.100309	2874.46	17.0831
	75	7	7	7	7	7	60	0.118679	2925.22	17.0674
	76	7	7	7	7	7	80	0.137049	2952.34	17.0562
	77	10	10	10	10	10	10	0.0999985	3550.99	25.7063
	78	20	20	20	20	20	20	0.199997	8070.88	58.3194
	79	30	30	30	30	30	30	0.299995	13547.2	94.5482
	80	40	40	40	40	40	40	0.399994	19619.3	133.492
	81	50	50	50	50	50	50	0.499992	26656.7	174.188
	82	60	60	60	60	60	60	0.599991	33893.5	216.393
	83	10	60	10	60	10	60	0.294392	7258.65	32.5422
	84	30	40	30	40	30	40	0.338874	15639.8	100.12
	85	20	50	20	50	20	50	0.316633	12105.7	65.0756
	86	60	10	60	10	60	10	0.405597	14136.7	74.8483
	87	40	30	40	30	40	30	0.361115	17054.6	113.388
	88	50	20	50	20	50	20	0.383356	16349.5	94.3728
	89	10	60	60	60	60	60	0.452117	20501.5	122.797
	90	60	10	60	60	60	60	0.514775	25717.2	157.754
	91	60	60	10	60	60	60	0.517616	26489.2	163.589
	92	60	60	60	10	60	60	0.536737	26194.3	158.589
	93	60	60	60	60	10	60	0.52464	25396.8	153.578
	94	60	60	60	60	60	10	0.554067	28752	177.002
	95	60	10	10	10	10	10	0.247872	6961.09	28.0715
	96	10	60	10	10	10	10	0.185214	4765.83	25.9022
	97	10	10	60	10	10	10	0.182373	4852.2	27.0036
	98	10	10	10	60	10	10	0.163252	4280.23	25.9689
	99	10	10	10	10	60	10	0.17535	4523.77	25.9217
	100	10	10	10	10	10	60	0.145923	4090.47	26.146
	101	60	60	60	10	10	10	0.415462	9271.99	33.1799
	102	10	10	10	60	60	60	0.284527	5624.99	27.7252
	103	30	30	30	40	40	40	0.336901	15395	97.2394
	104	40	40	40	30	30	30	0.363088	16843.5	105.502
	105	10	20	30	40	50	60	0.294149	10125.8	54.8763
	106	60	50	40	30	20	10	0.405841	15818	73.1668
	107	10	10	30	30	60	60	0.279525	8554.42	45.2255
	108	60	60	30	30	10	10	0.391339	13732.7	60.3054
	109	20	30	40	40	40	40	0.323801	14254.7	89.747
	110	20	40	30	40	40	40	0.32437	14213.4	88.468
	111	30	20	40	40	40	40	0.336333	15133.9	96.3736
	112	30	40	20	40	40	40	0.337469	15252.5	96.1835
	113	40	20	30	40	40	40	0.349433	16022.6	103.339
	114	40	30	20	40	40	40	0.350001	16185.5	104.591
	115	40	40	40	20	30	40	0.359622	16252.2	101.358
	116	40	40	40	20	40	30	0.365508	16708.5	105.521
	117	40	40	40	30	20	40	0.357203	16344.9	100.438
	118	40	40	40	30	40	20	0.368973	17153.7	109.564
	119	40	40	40	40	20	30	0.360669	16381.2	103.05
	120	40	40	40	40	30	20	0.366554	16974.8	107.651
	121	80	20	80	20	80	20	0.566716	23584.7	125.4
	122	20	80	20	80	20	80	0.433269	14589.7	67.4682
	123	70	30	70	30	70	30	0.544475	26250.7	148.238
	124	30	70	30	70	30	70	0.45551	20196.6	104.614
	125	40	60	40	60	40	60	0.477751	24220.1	143.281
	126	60	40	60	40	60	40	0.522233	27088.2	169.818
	127	20	20	20	80	80	80	0.421432	11845.1	61.0554
	128	80	80	80	20	20	20	0.578553	17836	68.4817
	129	40	40	40	60	60	60	0.473805	23528.4	138.067
	130	60	60	60	40	40	40	0.526179	26928.5	151.413
	131	30	30	30	50	50	50	0.373807	16691.1	97.744
	132	50	50	50	30	30	30	0.426181	19665.1	106.83
	133	80	10	10	80	10	10	0.395576	14857.1	83.3136
	134	10	80	10	10	80	10	0.324792	14857.1	83.3136
	135	10	10	80	10	10	80	0.279617	12100.5	65.6248
	136	80	80	10	80	80	10	0.62037	34055.8	203.894
	137	80	10	80	80	10	80	0.575194	31760.3	193.372
	138	10	80	80	10	80	80	0.50441	26970.5	160.695
